# Supplementary material for: Tankyrase inhibition sensitizes melanoma to PD-1 immune checkpoint blockade in syngeneic mouse models
Source: Commun Biol. 2020 Apr 24;3:196. doi: 10.1038/s42003-020-0916-2 (PMC7181813; doi:10.1038/s42003-020-0916-2)
Supplement: Supplementary file 3 — Supplementary Data 1 [file 42003_2020_916_MOESM3_ESM.xlsx]

## Sheet: Figure 1
b									c
	control		G007-LK		WNT3a		WNT3a + G007-LK			Axin2					Tcf7
	FOP	TOP	FOP	TOP	FOP	TOP	FOP	TOP		control	G007-LK	WNT3a	WNT3a + G007-LK		control	G007-LK	WNT3a	WNT3a + G007-LK
	1.0296	1.1636	0.9334	0.8543	0.9233	7.1913	0.7944	1.3471		1.08805	1.24219	5.93433	3.51806		0.830856	0.691666	4.08975	1.97982
	1.1472	0.8816	1.0459	0.7425	0.9108	6.6235	0.9729	1.0028		1.0243	1.22039	6.1426	3.55102		0.792933	0.596899	3.95819	1.99653
	1.0985	0.9549	1.1255	0.5945	0.7662	6.9864	0.8131	1.1628		0.897278	1.19249	6.40488	3.37855		1.51788	0.637842	3.88445	1.91238
										0.987305	1.04342	5.45866	4.28476		1.06379	0.867347	5.25139	2.69709
										0.983937	1.11182	5.29748	4.60039		0.960916	0.890548	5.55912	2.78062
										1.02939	1.1317	5.52418	4.33059		0.978265	0.897629	5.90794	2.6065
										0.953241	1.16296	3.51922	1.88043		0.975099	0.925831	5.74946	2.01322
										1.05597	1.1538	3.51568	1.86817		1.02186	0.936433	6.00432	2.12844
										0.993448	1.19293	3.28897	1.92661		1.0036	0.931621	5.71355	2.13094

## Sheet: Figure 2
a					b
		TNKS1/2	actin	ratio		Axin2		Tcf7
	control	2.87155e+06	755490	3.80091		control	G007-LK	control	G007-LK
		7.52384e+06	608340	12.3678		1.13392	1.0027	0.834699	0.769093
		5.76752e+06	510910	11.2887		1.12637	1.13432	1.26582	1.1086
		6.72657e+06	700200	9.60665		0.805428	0.977284	0.876671	0.983492
		7.09592e+06	560446	12.6612		0.849425	0.80627	0.565027	1.12214
		3.82516e+06	524929	7.28701		1.049	0.625413	0.970851	0.606159
		4.99851e+06	575904	8.67942		1.29826	0.340462	1.25601	0.490495
		3.81449e+06	611789	6.23498		0.810175	0.820788	1.06878	0.689104
	G007-LK	2.22257e+06	405922	5.47538		1.12878	0.451017	0.974264	0.472427
		1.51056e+06	436161	3.4633		1.13742	1.00254	0.905884	0.841245
		3.02927e+06	478886	6.32566		1.10466	1.07553	1.23729	1.06896
		1.32526e+06	720784	1.83863		0.826754	0.944051	0.919964	1.11501
		1.43723e+06	612312	2.34722		0.775561	0.791132	0.460189	1.16612
		1.07875e+06	366414	2.94407		0.972691	0.634277	1.05087	0.573598
		4.40006e+06	551521	7.97804		1.39729	0.358428	1.17064	0.491683
		3.02912e+06	372104	8.14053		0.882361	0.706328	1.4185	0.702516
						1.27814	0.342809	1.34829	0.484836
		AXIN1	actin	ratio		1.11187	0.821763	1.09337	1.00294
	control	59980.4	1.62006e+06	0.0370235		1.01029	1.0257	1.32855	1.08988
		145296	1.94595e+06	0.0746658		0.624504	0.976033	0.995947	1.11695
		120714	1.82946e+06	0.0659835		0.903696	0.746705	0.495064	1.11326
		114287	1.3157e+06	0.0868642		1.09104	0.676021	1.06153	0.542555
		158119	1.66561e+06	0.0949319		1.17316	0.342406	1.29078	0.491722
		156264	1.91425e+06	0.0816322		0.76146	0.820269	1.22127	0.682654
		143729	1.95495e+06	0.0735203		1.20429	0.366605	1.12463	0.487081
		114598	1.78489e+06	0.0642044		1.5324	0.957534	0.967353	0.813294
	G007-LK	253111	1.50113e+06	0.168613		1.05627	1.04375	1.21442	1.00819
		424568	1.74719e+06	0.243001		0.802945	0.892749	0.872988	0.987188
		256072	1.83046e+06	0.139895		0.693997	0.833422	0.497716	1.25066
		963813	1.79159e+06	0.537966		1.10299	0.781078	0.9983	0.635603
		469110	1.6407e+06	0.28592		1.19871	0.320975	1.4038	0.528832
		780306	1.90602e+06	0.40939		0.956358	0.882208	1.19474	0.876369
		NA	NA	NA		1.32758	0.358394	1.10364	0.474379
		96545.7	1.3022e+06	0.0741403		1.21192	0.989495	0.885102	0.861918
						1.05939	0.940318	1.2539	1.00281
		non-phospho beta-catenin	actin	ratio		0.859893	0.932475	0.931287	1.0075
	control	508557	546714	0.930208		0.680241	0.838983	0.481633	1.29123
		1.5463e+06	504982	3.06209		1.00771	0.740561	0.958719	0.622441
		381336	305629	1.24771		1.14957	0.337612	1.15227	0.509267
		1.71391e+06	257935	6.64475		0.942981	0.731597	1.29166	0.823465
		1.57217e+06	318514	4.93595		1.27548	0.325556	1.12067	0.451967
		518024	416568	1.24355		1.19973	0.951237	1.03448	0.848299
		1.09999e+06	499129	2.20382		0.952616	1.06608	1.29319	1.03648
		1.60879e+06	587052	2.74046		0.803913	0.819235	1.02787	1.02471
	G007-LK	273974	522374	0.524479		0.778196	0.898462	0.512639	1.31213
		844190	668192	1.26339		0.951157	0.776713	1.00432	0.647746
		905139	692482	1.30709		0.919849	0.348498	1.18764	0.512191
		1.28421e+06	683387	1.87918		0.902323	0.87799	1.32817	0.792814
		515757	559345	0.922074		1.11822	0.361206	1.19266	0.540647
		783169	544643	1.43795
		215989	411107	0.525383
		1256946	541990	2.31913
		total beta-catenin	actin	ratio
	control	1.07088e+06	755490	1.41747
		1.35005e+06	608340	2.21923
		1.1725e+06	510910	2.29493
		2.20837e+06	700200	3.15392
		2.58894e+06	560446	4.61942
		975368	524929	1.85809
		1.27677e+06	575904	2.21698
		891280	611789	1.45684
	G007-LK	786386	405922	1.93729
		494042	436161	1.13271
		247963	478886	0.517792
		233681	720784	0.324204
		285646	612312	0.466504
		128801	366414	0.351519
		315383	551521	0.571843
		421381	372104	1.13243

## Sheet: Figure 3
a					b					c
	control	G007-LK	anti-PD-1	anti-PD-1 + G007-LK		control	G007-LK	anti-PD-1	anti-PD-1 + G007-LK		Day	control	anti-PD-1 + G007-LK
	9.375	239.062	1224	6		269.5	253.1	526.5	288		21	1
	24.75	1183	75	126		750	379.3	541.5	253.1		24	1
	22.5	30.625	181.5	10.9375		750	756.3	500	50.6		26	1
	793.5	27	196	6		144	700	1044	384		26	1
	144	48	253.125	72		600	269.5	700	496.4		24	1
	445.5	541.5	126	48		1372	100	288	272		38	1
	60.75	364.5	864	48		144	1008	700	75		26	1
	294	1519	726	1		607.5	1183	614.1	309.4		21	1
	384	108	147.875				220.5		105.9		26	1
	225	1054.69	171.5				253.1		487.7		21	1
			39.8125				384				24	1
											31	1
											21	1
											24	1
											33	1
											26	1
											24	1
											28	1
											24	1
											38		0
											19		1
											19		1
											24		1
											28		1
											26		1
											21		1
											26		1
											38		0
											38		0
											21		1
											33		1
											21		1
											28		1
											26		1
											31		1

## Sheet: Figure 4
		a					b					c											d						e
			CXCL2					control	G007-LK	aPD-1	aPD-1 + G007-LK		CCL4	H20	wild-type				Ctnnb1 KO1		Ctnnb1 KO2			Atf3			Ccl4			Atf3				Ccl4
			control	G007-LK	anti-PD-1	anti-PD-1 + G007-LK		12.7472	9.63833	15.1085	7.64027				control	G007-LK	WNT3a	G007-LK+WNT3a	control	G007-LK	control	G007-LK		DMSO	G007-LK		DMSO	G007-LK		wild-type	Ctnnb1 KO1	Ctnnb1 KO2		wild-type	Ctnnb1 KO1	Ctnnb1 KO2
			2335.5	5632	1561.5	4530		13.0687	8.17815	8.20176	8.68436		7.65332	0.992347	1.30153	1.07372	1.23176	1.10148	0.847856	1.10988	1.00348	1.05002		0.955538	0.866929		ND	1.84474		0.627879	3.99714	3.50658		1.51766	0.24584	1.14875
			752.5	4313.5	2350.5	4781		14.3725	7.42482	11.2597	7.2002				1.04834	1.0118	1.31041	1.05701	1.10855	1.10621	1.05838	1.11957		1.001	0.844754		1.17362	0.820557		0.387111	3.993	3.50895		ND	ND	0.765222
			3026.5	6187	933	4607			3.91195	13.7221	8.62614				1.09499	1.11796	1.37663	1.0767	1.1468	1.07518	1.32037	1.05114		1.03066	0.812368		1.02916	2.37706		0.371948	4.08286	3.59234		0.82756	ND	0.755771
				1690	1626.5	2414			5.75176	7.62237	7.55644				1.12387	1.06005	1.27971	1.07424	1.19017	1.14697	1.06155	1.00986		0.96871	1.05754		0.984435	1.16485		1.98092	6.34731	8.71757		1.28054	0.344811	0.955643
				2726.5	1653	2437			6.88143		10.3764													0.949755	1.06559		0.915977	ND		2.11996	7.03686	8.55727		0.778441	0.345944	0.430757
				2336.5		4014.5					6.85426													1.0715	1.10133		ND	0.840346		1.85559	6.8845	9.01067		1.15752	0.502604	ND
						3068																		0.996179	0.835965		0.980231	0.745482		0.612624	2.26666	5.38657		1.49379	0.632338	1.0324
						4259																		0.997164	0.660155		0.955365	1.02859		0.493097	2.24073	4.90481		0.503109	0.913353	0.885094
																								1.02949	0.951881		0.961204	0.712712		0.550868	2.3627	4.54474		0.441378	1.19632	0.258558
			CXCL5
			control	G007-LK	anti-PD-1	anti-PD-1 + G007-LK
			95	141.5	73.5	106
			70.5	101	65	101
			71	110	84	93.5
				98.5	91	201.5
				110	104.5	87.5
				177		94
						84
						101.5
			CCL2
			control	G007-LK	anti-PD-1	anti-PD-1 + G007-LK
			186.5	346	109	102.5
			50	132	157.5	195.5
			123.5	187	92	92
				123	100	290
				129	161	183
				137		100
						139
						233
			CXCL16
			control	G007-LK	anti-PD-1	anti-PD-1 + G007-LK
			6295	8658	4165	5450
			5834	5830	5600	6445
			4777.5	6868	5506.5	5589
				5523	5898	7453
				5353.5	3960	7413
				6961.5		5166
						6939.5
						7761
			CCL7
			control	G007-LK	anti-PD-1	anti-PD-1 + G007-LK
			7192.5	8491	6765	6660.5
			5682	7095.5	8005	7841
			7111	7400.5	6766	6513
				6841	6632	8466
				8033.5	7376	7802
				7619		6952
						7567.5
						8313
			CCL11
			control	G007-LK	anti-PD-1	anti-PD-1 + G007-LK
			1950.5	1940	1604	712
			1064.5	1063	1610.5	1254.5
			1020	694	874.5	934
				1356	1640.5	2994
				2020.5	2316.5	2070.5
				2083		2439
						2758
						2683.5
			CCL3
			control	G007-LK	anti-PD-1	anti-PD-1 + G007-LK
			1695	1537.5	4306	1411
			757	1910	602	7279.5
			1863	1509.5	1518	2036
				1062.5	3342	2370.5
				1701	2254	2702
				1278		1856
						3961
						1461
			CXCL1
			control	G007-LK	anti-PD-1	anti-PD-1 + G007-LK
			9623	10476.5	3576	5418
			1191	7723.5	12920.5	6075
			9616	3784	4861	3903
				5527	4113.5	7448.5
				5643	4979.5	4042.5
				6768		3958
						4482
						12019
			IL-2
			control	G007-LK	anti-PD-1	anti-PD-1 + G007-LK
			24	27	24.5	23
			24	22	26	27.5
			23	22	26	25
				22	23	27.5
				21.5	24	25
				24		23
						27
						27
			CCL12
			control	G007-LK	anti-PD-1	anti-PD-1 + G007-LK
			4938.5	5891	4861	1787.5
			2817.5	4281	2642	5410
			4452	2284.5	2843	2121
				3843	3078	5785
				3547	5111	4651
				3238		2460.5
						4769.5
						3711
			CX3CL1
			control	G007-LK	anti-PD-1	anti-PD-1 + G007-LK
			120	134	76	84
			99	91	122	109
			85	95	97	84
				74	96	96
				71	70	140
				79.5		70
						88.5
						107.5
			CCL17
			control	G007-LK	anti-PD-1	anti-PD-1 + G007-LK
			142	105	78	44
			68.5	43	93	47.5
			85	80	78	39.5
				132	85.5	166.5
				87	149	85
				69		111
						85
						70
			IFN-y
			control	G007-LK	anti-PD-1	anti-PD-1 + G007-LK
			195.5	168	1412	120.5
			160	153.5	162	411
			159	146	160.5	144
				118	361	152
				153	818	246
				149		181
						472
						161
			IL-16
			control	G007-LK	anti-PD-1	anti-PD-1 + G007-LK
			20823	19017	19466.5	17683
			21142	19215.5	18809	20791
			19656	17491	21098	19012
				15514	20256.5	18333
				16298	17808.5	17470
				18347		15951
						19762
						19934
			CXCL11
			control	G007-LK	anti-PD-1	anti-PD-1 + G007-LK
			113	108	89	98
			113	104	97.5	125
			107	94.5	115	99
				76	103	109.5
				78	87	89
				96		78
						115.5
						104.5
			CXCL10
			control	G007-LK	anti-PD-1	anti-PD-1 + G007-LK
			99	91	56.5	60
			88	63	93.5	75
			74.5	60.5	69	58
				48	69.5	92
				65	58	59
				78.5		53
						81
						92
			IL-4
			control	G007-LK	anti-PD-1	anti-PD-1 + G007-LK
			188	161	145	134.5
			174	153.5	152	187.5
			151	128	164	147
				99	162.5	155
				111.5	124	125
				140.5		110.5
						154
						171
			IL-1b
			control	G007-LK	anti-PD-1	anti-PD-1 + G007-LK
			137	131.5	94.5	81
			90.5	89.5	107	127.5
			139	98	103	82
				58	102.5	92
				78	80.5	115
				78		85.5
						121
						98
			CCL1
			control	G007-LK	anti-PD-1	anti-PD-1 + G007-LK
			395	262	464.5	63
			203.5	165	287	291
			182.5	148	218	82
				123	377	195
				174	253	239
				88.5		159
						219.5
						115
			CCL24
			control	G007-LK	anti-PD-1	anti-PD-1 + G007-LK
			1321	1230	195	336
			773	267	1031	294.5
			589	475	463	336.5
				261.5	443	552
				514.5	315.5	374.5
				481		349.5
						384
						696
			IL-6
			control	G007-LK	anti-PD-1	anti-PD-1 + G007-LK
			1933	2555	364	142
			49	494.5	3120	334.5
			1296.5	232	208	116
				308	562.5	157
				89.5	197	212.5
				54		78.5
						87.5
						819
			CCL22
			control	G007-LK	anti-PD-1	anti-PD-1 + G007-LK
			4342.5	2490	2625	1000
			3925	1120	3019	931
			3987.5	1709.5	2626	964
				3751	3882	2780
				3208.5	5527.5	2237
				1629.5		3087
						2485
						2348

## Sheet: Figure 5
a					b			c									d										e
	control	G007-LK	anti-PD-1	anti-PD-1 + G007-LK		control	anti-PD-1 + G007-LK		controls					anti-PD-1 + G007-LK				CD8+					CD4+					wild-type		Ctnnb1 KO1
	1054.69	936	135	93.75		2890	2176		control	anti-IgG1	anti-IgG2	anti-CD8a	anti-IFNγ	-	anti-CD8a	anti-IFNγ		control	G007-LK	anti-PD-1	anti-PD-1 + G007-LK		control	G007-LK	anti-PD-1	anti-PD-1 + G007-LK		control	G007-LK	control	G007-LK	anti-PD-1	anti-PD-1 + G007-LK
	864	1267.5	24.5	40		2450	1922		634	550	245	650	180	75	153	1		2.81	6.41	8.7	8.7		1.35	3.74	2.72	4.58		12	7	13	3	108	30
	793.5	525	364.5	75		2042	1629		600	288	464	320	864	23	75	405		0.83	7.49	13.3	14.2		1.53	5.19	4.82	2.4		8	2	11	19	53	54
	4	575	325.125	121		1372	900		36	106	1458	385	245	148	221	172		1.39	5.25	8.29	1.6		2.59	3	4.45	3.48		11	5	5	9	40	76
	196	428.688	15.75	36		1230	288		1055	14	184	600	936	1	1800	448		2.22	0.65	5.16	3.47		3.3	1.82	3.5	2.15		11	0	2	23	55	35
	675	183.75	21.4375	50.625		288	225		83	666	148	405	31	91	75	525		7.09	0.91	10.17	12.96		5.19	6.17	4.47	3.91		5		25	40	102	35
	716.625	665.5	44	40		208	225		2	850	180	860	196	25	1080	148		5.94	0.61	5.89	2.51		2.57	4.88	7.46	2.48				7	3	6	43
	756.25	6	75	40		196	117		144	361	486	100	121	466	2176	726		4.35	2.91	5.57	5.35		4.16	3.5	1.47	6.53				32	22	5	38
	75	700	75	48		196	98		451	126	550	325	506	117	36	320		1.48	5.17	8.81	2.26		1.76	2.72	2.74	3.33					16	24	76
			171.5	5		190	75		63	1666	66	1224	1210	496	320	575		5.64	1.68	4.6	7.46		2.26	1.47	3.65	4.69						39	35
						106			108	180	51	288		40				3.71	0.16	11.51	3.31		2.3	2.45	3.29	4.23						62
									864	21								4.28	6.55	4.68	6.14		3.8	5.55	3.84	3.25
										245								5.92	7.26	14.05	22.7		2.48	5.26	5.12	6.72
																		2.6	1.01	10.46	9.57		2.65	2.6	5.68	7.87
																		4		12.78			3.6		7.74

## Sheet: Figure 6
a		b				c			d
	See deposited data at ArrayExpress accession numbers E-MTAB-8438 and E-MTAB-8101			untreated (log 2 X 10^-1)	G007-LK (log2)		Mitf			See deposited data at ArrayExpress accession numbers E-MTAB-8438 and E-MTAB-8101
			WM983	0.649019	0.557336		control	G007-LK
			Skmel28	0.748906	0.423819		1.0762	0.904388
			MeWo	0.716577	0.316009		1.07808	0.700203
			FemxI	0.77878	0.235996		0.912741	0.732198
			WM1341	0.829006	0.131653		1.10992	0.870354
			WM9	0.354464	0.120323		1.07103	0.671741
			WM115	0.741927	0.0975386		0.898239	0.729483
			WM239	0.730033	0.0732255		0.836407	0.726767
			WM1382	0.728175	0.0631145		0.95458	0.807038
			WM45.1	0.784179	0.0448009		1.09069	0.996161
			FemxV	0.812523	0.012295		0.936886	0.732858
			WM35	0.850273	0.0118147		0.845019	0.713045
			B16-F10	0.743201	-0.0494995		1.11229	0.828068
			WM266	0.784987	-0.0918593		1.01985	0.663496
			WM793	0.254205	-0.11947		1.0312	0.77225
			LOX	0.0420297	-0.220356		0.91458	0.738382
			B16-F10 WNT3a*	NA	-0.278776		1.0201	0.705899
			WM1366	0.376365	-0.280054		0.989305	1.04697
			WM852	0.305728	-0.344602		0.988565	0.659149
			A375	0.417044	-0.793773		0.863786	0.785392
							1.15515	0.821489
							1.03911	0.700756
							0.990037	0.668361
							0.82527	0.745574
							1.41871	0.693509
							1.28441	0.967408
							1.48258	0.778515
							0.607212	0.868569
							1.50997	0.827398
							0.842368	0.66746
							1.6139	1.13144
							0.902118	0.967959
							0.787654	0.576922
							1.1511	1.06468
							1.22676	0.788242
							0.665147	0.999125
							1.13872	0.800552
							0.849591	0.751588
							1.05434	1.03432
							0.894552	0.923066
							0.771927	0.651615
							1.19483	1.07359
							1.30005	0.846471
							0.69757	0.948105
							1.36359	0.975233
							0.916191	0.719256
							0.997673	0.986947
							0.989441	0.987645
							0.670675	0.577262
